# Supplementary material for: Spatio-Temporal Structure of Hooded Gull Flocks
Source: PLoS One. 2013 Dec 10;8(12):e81754. doi: 10.1371/journal.pone.0081754 (PMC3858251; doi:10.1371/journal.pone.0081754)
Supplement: Data S1 — Trajectory data of each individual in flock C (Video S1). (TXT) [file pone.0081754.s005.txt]

# Trajectory data of Flock C.
# Each line corresponds one frame data.
# Frame rate: 30 fps
# ******** means No data.
# {X(m),Y(m),Z(m)}_ind_1, {X(m),Y(m),Z(m)}_ind_2, ...
1.441516	79.849375	12.236102	0.094813	83.316069	12.387866	2.351987	83.55021	12.294092	********	********	********	********	********	********	********	********	********	********	********	********	********	********	********	********	********	********	********	********	********	********	********	********	********	********	********	********	********	********	********	********	********	********	********	********	********	********	********	********	********
1.444184	79.243314	12.218333	0.116484	82.687124	12.367014	2.385803	82.978236	12.290978	********	********	********	********	********	********	********	********	********	********	********	********	********	********	********	********	********	********	********	********	********	********	********	********	********	********	********	********	********	********	********	********	********	********	********	********	********	********	********	********	********
1.437332	78.680586	12.192322	0.144126	81.685638	12.301888	2.402808	82.115524	12.241936	********	********	********	********	********	********	********	********	********	********	********	********	********	********	********	********	********	********	********	********	********	********	********	********	********	********	********	********	********	********	********	********	********	********	********	********	********	********	********	********	********
1.430338	78.064701	12.152372	0.175572	80.492311	12.197827	2.402255	81.271797	12.193973	********	********	********	********	********	********	********	********	********	********	********	********	********	********	********	********	********	********	********	********	********	********	********	********	********	********	********	********	********	********	********	********	********	********	********	********	********	********	********	********	********
1.440341	77.38699	12.111211	0.204577	79.645194	12.140363	2.410747	80.491264	12.139434	********	********	********	********	********	********	********	********	********	********	********	********	********	********	********	********	********	********	********	********	********	********	********	********	********	********	********	********	********	********	********	********	********	********	********	********	********	********	********	********	********
1.470219	76.835119	12.100212	0.233419	79.497453	12.192477	2.44094	79.961879	12.096508	********	********	********	********	********	********	********	********	********	********	********	********	********	********	********	********	********	********	********	********	********	********	********	********	********	********	********	********	********	********	********	********	********	********	********	********	********	********	********	********	********
1.51885	76.744417	12.162793	0.262329	79.40302	12.239816	2.476439	79.66096	12.088456	********	********	********	********	********	********	********	********	********	********	********	********	********	********	********	********	********	********	********	********	********	********	********	********	********	********	********	********	********	********	********	********	********	********	********	********	********	********	********	********	********
1.55317	76.646038	12.221051	0.286855	78.996949	12.215345	2.50145	79.169027	12.077916	********	********	********	********	********	********	********	********	********	********	********	********	********	********	********	********	********	********	********	********	********	********	********	********	********	********	********	********	********	********	********	********	********	********	********	********	********	********	********	********	********
1.566251	76.080688	12.20564	0.301296	78.472528	12.176739	2.507781	78.531384	12.06924	********	********	********	********	********	********	********	********	********	********	********	********	********	********	********	********	********	********	********	********	********	********	********	********	********	********	********	********	********	********	********	********	********	********	********	********	********	********	********	********	********
1.572234	75.339079	12.152342	0.314894	77.913795	12.157803	2.520653	78.1083	12.09644	********	********	********	********	********	********	********	********	********	********	********	********	********	********	********	********	********	********	********	********	********	********	********	********	********	********	********	********	********	********	********	********	********	********	********	********	********	********	********	********	********
1.5813	74.796945	12.112295	0.347018	77.151632	12.12464	2.549348	77.810928	12.138408	1.05504	80.603043	11.998825	-1.294264	82.157802	11.966471	-2.284185	82.537241	11.998604	-3.427427	84.204336	12.585782	-4.156559	85.740722	12.53384	-5.239967	86.753212	12.538882	1.441993	87.253582	12.039297	0.498501	87.742195	11.917958	4.271045	92.00556	12.207935	2.202853	92.47481	11.946735	********	********	********	********	********	********	********	********	********	********	********
1.594265	74.461409	12.102147	0.376476	76.474278	12.115557	2.571492	77.360872	12.152634	1.096832	80.193676	11.995653	-1.24978	81.777876	11.983599	-2.269081	82.131005	11.996026	-3.384247	83.395073	12.524923	-4.1134	84.957582	12.483026	-5.200865	86.532525	12.561271	1.451232	86.612859	11.994955	0.526164	87.450221	11.949352	4.257682	90.891829	12.129494	2.224689	91.732886	11.901637	********	********	********	********	********	********	********	********	********	********	********
1.600085	73.989987	12.082658	0.376183	75.878361	12.121387	2.593481	76.927171	12.159984	1.137041	79.602505	11.974675	-1.228486	81.537817	12.011168	-2.248536	81.808696	12.016678	-3.332117	82.537602	12.46048	-4.098067	84.505313	12.477968	-5.138571	85.880993	12.51384	1.467735	86.106141	11.976072	0.550507	87.027705	11.966098	4.229225	89.700236	12.0202	2.260141	90.834486	11.824633	********	********	********	********	********	********	********	********	********	********	********
1.608802	73.402539	12.062154	0.368764	75.422606	12.134968	2.609657	76.357932	12.12818	1.172379	78.996176	11.943295	-1.2163	81.14635	12.009196	-2.230943	81.587817	12.065568	-3.297249	82.036803	12.465162	-4.080091	83.90063	12.445717	-5.075445	85.099806	12.439802	1.494447	85.434175	11.946261	0.580501	86.477159	11.97351	4.235597	89.141977	11.980031	2.283709	89.95359	11.742032	********	********	********	********	********	********	********	********	********	********	********
1.625776	72.958521	12.082023	0.364636	75.04351	12.155331	2.622897	75.677202	12.067961	1.207388	78.449713	11.900062	-1.193633	80.587529	11.96675	-2.209006	80.917773	12.052848	-3.266422	81.617856	12.487141	-4.043638	83.101976	12.391968	-5.012897	84.278898	12.358651	1.52145	84.618446	11.893467	0.618309	86.02693	11.988138	4.252911	88.769038	11.980159	2.292648	89.318221	11.702606	********	********	********	********	********	********	********	********	********	********	********
1.648003	72.484826	12.083879	0.361894	74.561617	12.161115	2.638711	75.003908	12.019294	1.25853	77.952405	11.872238	-1.158069	79.98851	11.913089	-2.181222	80.16956	12.021392	-3.204763	80.838044	12.442972	-4.001617	82.250813	12.343816	-4.958091	83.497002	12.305627	1.541094	84.042	11.86449	0.65395	85.65937	12.003348	4.265725	87.952911	11.943037	2.314404	89.054374	11.735658	********	********	********	********	********	********	********	********	********	********	********
1.667167	71.926461	12.056733	0.374913	74.075586	12.156864	2.652751	74.45854	12.011821	1.307454	77.454008	11.866584	-1.121399	79.296818	11.858984	-2.156125	79.755965	12.030334	-3.1449	80.092492	12.388447	-3.981671	81.607354	12.330365	-4.916603	82.931904	12.306565	1.550199	83.700834	11.873615	0.697911	85.403652	12.03377	4.292677	87.174869	11.91195	2.348637	88.703046	11.761557	********	********	********	********	********	********	********	********	********	********	********
1.682473	71.376332	12.026948	0.383776	73.520741	12.128161	2.661441	74.020257	12.033177	1.340487	77.205372	11.901142	-1.089524	78.617397	11.816375	-2.13338	79.537076	12.070488	-3.116915	79.653579	12.374643	-3.969835	81.133425	12.340734	-4.878225	82.471565	12.318171	1.565444	83.268635	11.861112	0.749075	85.011498	12.054658	4.323641	86.609068	11.91453	2.385321	88.334183	11.78431	********	********	********	********	********	********	********	********	********	********	********
1.695675	70.876187	11.998373	0.370597	72.904459	12.098922	2.661034	73.437497	12.028477	1.373945	76.914465	11.928706	-1.065377	78.1594	11.818516	-2.115184	79.130734	12.083771	-3.105009	79.394089	12.391016	-3.943703	80.64462	12.342787	-4.845818	82.060792	12.321466	1.591339	82.943339	11.847132	0.784262	84.568177	12.073228	4.338663	86.408234	11.965758	2.414504	88.069673	11.810098	********	********	********	********	********	********	********	********	********	********	********
1.705262	70.44394	11.981403	0.362906	72.462639	12.105048	2.662676	72.926518	12.02981	1.414325	76.407575	11.924107	-1.03244	77.7538	11.830144	-2.096568	78.4004	12.034325	-3.103789	79.327825	12.457565	-3.918782	80.203776	12.329972	-4.806443	81.55963	12.304322	1.611752	82.754582	11.861414	0.826224	83.81595	12.037761	4.326701	86.12456	11.983792	2.443777	87.744944	11.811858	********	********	********	********	********	********	********	********	********	********	********
1.710122	69.99191	11.974214	0.38426	72.169753	12.140525	2.66268	72.530276	12.035027	1.445397	75.831836	11.898193	-0.993521	77.231838	11.810973	-2.066126	77.760438	11.998361	-3.10099	79.254264	12.529359	-3.900628	79.707841	12.300087	-4.747614	80.871171	12.269743	1.623353	82.374571	11.869141	0.876172	82.958041	11.980517	4.296737	85.412285	11.923917	2.463869	87.337208	11.798587	********	********	********	********	********	********	********	********	********	********	********
1.717301	69.475147	11.964385	0.404988	71.880642	12.188737	2.660454	72.032417	12.001924	1.472393	75.308565	11.874085	-0.960986	76.883807	11.811689	-2.033037	77.366871	12.015021	-3.082221	78.820541	12.536727	-3.868219	78.792727	12.222758	-4.69334	80.256214	12.241447	1.622301	81.281477	11.777229	0.914462	82.111086	11.912987	4.289345	84.561059	11.852085	2.462886	86.204037	11.691601	********	********	********	********	********	********	********	********	********	********	********
1.731822	69.012259	11.973739	0.407482	71.391623	12.203726	2.661632	71.505518	11.974635	1.511485	74.74699	11.843344	-0.937922	76.727513	11.848976	-1.993631	76.622494	11.988416	-3.035542	77.945017	12.470119	-3.840508	78.067256	12.189767	-4.653689	79.714324	12.216326	1.627757	80.390863	11.710686	0.941152	81.440193	11.869461	4.304314	83.892743	11.816767	2.478266	85.227228	11.60568	********	********	********	********	********	********	********	********	********	********	********
1.750866	68.550931	11.985684	0.404552	70.750854	12.186888	2.677875	71.127356	12.00216	1.555574	74.160128	11.817949	-0.916574	76.209092	11.832243	-1.962666	75.764751	11.942906	-2.985942	77.086337	12.402395	-3.833752	77.880906	12.235637	-4.631663	79.348854	12.226912	1.643581	79.972855	11.714375	0.972124	80.852481	11.861801	4.337452	83.590318	11.835682	2.522705	85.07431	11.633774	********	********	********	********	********	********	********	********	********	********	********
1.765764	68.029617	11.979798	0.400312	70.094734	12.157336	2.698855	70.945206	12.072051	1.584629	73.72886	11.823135	-0.893053	75.41669	11.773429	-1.942288	75.245522	11.938828	-2.955569	76.544645	12.3766	-3.821652	77.617811	12.269052	-4.612939	79.064573	12.259919	1.666	79.527803	11.712509	1.003744	80.221806	11.857239	4.367005	83.302807	11.856296	2.548726	84.860157	11.658491	********	********	********	********	********	********	********	********	********	********	********
1.76875	67.551606	11.978959	0.396752	69.594886	12.145109	2.715306	70.598013	12.103522	1.609905	73.307196	11.834341	-0.867581	74.632989	11.719037	-1.928864	74.911295	11.957114	-2.934102	76.155343	12.358845	-3.791049	77.040775	12.256449	-4.563964	78.421541	12.23778	1.680382	79.112401	11.705096	1.027337	79.700334	11.857263	4.374924	82.73875	11.836947	2.548836	84.158352	11.621263	********	********	********	********	********	********	********	********	********	********	********
1.769553	67.124908	11.98876	0.390539	69.197645	12.147857	2.729685	70.009131	12.09431	1.625862	72.71857	11.829762	-0.833106	73.858567	11.667061	-1.916939	74.490135	11.958687	-2.907422	75.607013	12.31094	-3.749839	76.436062	12.225447	-4.508196	77.696239	12.191689	1.690837	78.780523	11.707055	1.042356	79.187484	11.850698	4.356908	81.907003	11.776652	2.547717	83.317058	11.55814	********	********	********	********	********	********	********	********	********	********	********
1.7803	66.630778	11.982798	0.392266	68.750373	12.145644	2.744529	69.426223	12.088156	1.649568	72.125373	11.81863	-0.798539	73.41712	11.672367	-1.907519	73.993136	11.946405	-2.889245	75.143519	12.292856	-3.722646	76.189713	12.239676	-4.489032	77.246711	12.186084	1.698038	78.281079	11.68359	1.068909	78.647823	11.84752	4.345644	81.260148	11.736218	2.561881	82.624499	11.507973	********	********	********	********	********	********	********	********	********	********	********
1.7997	66.105054	11.972644	0.411086	68.331957	12.150601	2.75917	68.925779	12.089457	1.683378	71.661021	11.801638	-0.772894	73.120417	11.705113	-1.903034	73.350163	11.90671	-2.877881	74.885324	12.329607	-3.716273	76.064267	12.275132	-4.491387	76.892811	12.191139	1.69743	77.664428	11.644385	1.103161	78.301577	11.869716	4.343544	80.731565	11.707404	2.587424	82.231901	11.492554	********	********	********	********	********	********	********	********	********	********	********
1.817882	65.641103	11.988388	0.435196	67.942651	12.172063	2.774258	68.445557	12.082584	1.707105	71.244748	11.783468	-0.746794	72.681314	11.714297	-1.904116	72.796149	11.888519	-2.854023	74.402507	12.334523	-3.696796	75.436211	12.233752	-4.482105	76.410648	12.167552	1.707019	77.040738	11.613867	1.129105	77.925386	11.874126	4.349993	80.1424	11.677058	2.612747	81.8934	11.489282	********	********	********	********	********	********	********	********	********	********	********
1.830031	65.182818	12.020298	0.447605	67.529843	12.202699	2.795061	67.943323	12.062112	1.716842	70.771781	11.781996	-0.718796	72.2432	11.717629	-1.895359	72.409018	11.91397	-2.810337	73.58607	12.271809	-3.659497	74.433153	12.144296	-4.462627	76.01399	12.159417	1.730761	76.525391	11.60811	1.145375	77.246494	11.827307	4.369977	79.598733	11.670893	2.62454	81.394688	11.483256	-4.146223	85.939226	12.305983	-1.886507	86.781833	11.70811	-0.692747	85.446147	11.442474	0.84749	85.397111
1.840212	64.735095	12.05124	0.453037	67.004788	12.217019	2.8097	67.445799	12.052845	1.736179	70.252454	11.793045	-0.694634	71.805329	11.714456	-1.875435	71.955859	11.929032	-2.773689	72.937333	12.23417	-3.636131	73.90995	12.136017	-4.432114	75.525871	12.157087	1.747362	76.007067	11.612283	1.15471	76.72379	11.823084	4.377069	79.190834	11.7002	2.618184	80.727383	11.466825	-4.090532	85.293544	12.268866	-1.827856	87.118983	11.810747	-0.688054	84.768383	11.396046	0.84441	84.803724
1.859906	64.291354	12.069404	0.460358	66.405255	12.205975	2.810171	66.921537	12.056088	1.768275	69.814637	11.817242	-0.675962	71.1815	11.680587	-1.856994	71.444897	11.922787	-2.743333	72.420536	12.221703	-3.61537	73.529655	12.140278	-4.396745	74.802125	12.132104	1.753535	75.470388	11.615444	1.168586	76.410531	11.86042	4.363483	78.783271	11.724076	2.620017	80.034061	11.4442	-4.04497	84.488975	12.219783	-1.724796	85.774647	11.696477	-0.679192	84.154054	11.33134	0.872437	84.449513
1.891122	63.832733	12.082367	0.468325	65.820057	12.183935	2.81147	66.514018	12.090267	1.802046	69.377168	11.837649	-0.662417	70.618401	11.66425	-1.848498	70.885697	11.908661	-2.726422	71.943834	12.201429	-3.587127	72.883074	12.100162	-4.381799	74.299919	12.140234	1.761272	74.892568	11.597008	1.193288	76.089721	11.889827	4.345162	78.254094	11.711766	2.638309	79.47296	11.442128	-4.006691	83.895537	12.223944	-1.639253	83.857319	11.502471	-0.678356	83.563696	11.277405	0.903489	83.982182
1.907627	63.341445	12.078339	0.477266	65.319371	12.178163	2.832051	66.225119	12.139217	1.832189	68.829925	11.844188	-0.651119	70.150844	11.680801	-1.847185	70.331164	11.896838	-2.717294	71.466598	12.165956	-3.559193	72.300216	12.069528	-4.371644	73.785013	12.141399	1.772682	74.329748	11.569407	1.214285	75.546572	11.874617	4.345006	77.753889	11.687337	2.654782	79.033646	11.448176	-3.967021	83.52675	12.254406	-1.596924	82.942615	11.439612	-0.672876	83.170449	11.264777	0.924387	83.332218
1.913417	62.818207	12.061741	0.489342	64.811005	12.176059	2.864682	65.829012	12.168111	1.858916	68.321273	11.855099	-0.634727	69.536338	11.678417	-1.851559	69.846361	11.890236	-2.703259	70.939962	12.124201	-3.537658	71.933552	12.070739	-4.351834	73.087319	12.113326	1.782119	73.72927	11.53724	1.23561	74.906552	11.835465	4.35422	77.225576	11.649647	2.6646	78.545801	11.431503	-3.927934	82.999574	12.25081	-1.563056	82.741954	11.4711	-0.659915	82.980548	11.285101	0.932163	82.910369
1.93753	62.322096	12.059123	0.514089	64.316885	12.171546	2.887347	65.276557	12.16991	1.889808	67.800458	11.854582	-0.619804	68.949691	11.673113	-1.853533	69.513757	11.911397	-2.683085	70.504918	12.108882	-3.520183	71.579985	12.076103	-4.336977	72.465641	12.094015	1.796129	73.146503	11.514134	1.265819	74.234721	11.780008	4.354576	76.572582	11.603266	2.678418	77.966885	11.393169	-3.887426	82.300524	12.22063	-1.51546	82.450433	11.480603	-0.646219	82.779934	11.303058	0.943027	82.680935
1.975722	61.852199	12.072141	0.547717	63.883084	12.183106	2.899354	64.763934	12.167073	1.91845	67.190943	11.851213	-0.598913	68.575981	11.702281	-1.843999	69.184273	11.93789	-2.663044	70.127798	12.11482	-3.496356	71.122251	12.06209	-4.335276	71.99153	12.085985	1.81826	72.657118	11.51512	1.289519	73.637708	11.7377	4.353551	75.874877	11.570926	2.685815	77.190566	11.331268	-3.837842	81.63086	12.18721	-1.461752	81.856894	11.431341	-0.639363	82.523274	11.312174	0.96892	82.248247
2.01435	61.457399	12.104838	0.574351	63.467419	12.212841	2.911446	64.295028	12.163441	1.939881	66.591928	11.867275	-0.576423	68.302226	11.739615	-1.83623	68.768385	11.954432	-2.637945	69.688128	12.115518	-3.468053	70.617212	12.051878	-4.339344	71.590591	12.090863	1.830298	72.166045	11.533472	1.307871	73.208956	11.736965	4.381014	75.537906	11.604251	2.693866	76.51369	11.293724	-3.798945	81.316131	12.196248	-1.4153	81.268377	11.379199	-0.623618	81.754821	11.249112	0.987156	81.448801
2.043389	61.081998	12.143004	0.596127	63.064612	12.249102	2.926313	63.714803	12.14882	1.956131	66.139741	11.905804	-0.56117	67.775316	11.731251	-1.835272	68.200979	11.961763	-2.604109	69.212892	12.109064	-3.44062	70.132721	12.061766	-4.343869	71.143198	12.105545	1.84307	71.71441	11.562592	1.332808	72.848265	11.76309	4.415344	75.322442	11.666025	2.717304	76.176033	11.314504	-3.777165	81.136803	12.224574	-1.388238	81.138326	11.408519	-0.592482	80.65504	11.144292	0.995374	80.606068
2.066274	60.651906	12.160395	0.615869	62.593644	12.276959	2.945689	63.149088	12.146386	1.982068	65.773458	11.955289	-0.541047	67.180113	11.725072	-1.831181	67.598942	11.96949	-2.568618	68.688834	12.088134	-3.423944	69.67531	12.079373	-4.341843	70.682423	12.131171	1.864019	71.222353	11.571349	1.354778	72.300344	11.758819	4.425169	74.85975	11.685685	2.743741	75.847857	11.343825	-3.73036	80.576338	12.206054	-1.365889	81.034609	11.451014	-0.572874	79.604708	11.036776	1.004951	80.083327
2.09012	60.123879	12.146732	0.640506	62.101885	12.304615	2.970821	62.786292	12.187844	2.006832	65.30997	11.992615	-0.50984	66.752662	11.756355	-1.82177	67.049953	11.974002	-2.540296	68.190422	12.066657	-3.401874	69.118587	12.074331	-4.328109	70.182032	12.153625	1.874158	70.62176	11.553118	1.371843	71.634045	11.725272	4.41836	74.216499	11.656704	2.751467	75.319378	11.351165	-3.6825	80.057118	12.197853	-1.345156	80.49469	11.433439	-0.56846	78.757785	10.933114	1.020757	79.828682
2.125501	59.592191	12.125259	0.669566	61.594699	12.319224	2.994037	62.469717	12.235876	2.02736	64.753158	11.998123	-0.475158	66.331712	11.797634	-1.819581	66.534722	11.972966	-2.508353	67.644189	12.039744	-3.367894	68.396144	12.035115	-4.312394	69.689975	12.171728	1.874342	69.956676	11.518232	1.392376	70.993313	11.687518	4.41682	73.611568	11.620726	2.744703	74.768373	11.349537	-3.631735	79.316198	12.1515	-1.335553	79.721363	11.397174	-0.569408	78.162447	10.883003	1.03156	79.500973
2.165669	59.070358	12.103812	0.702573	61.061046	12.311751	3.012381	61.986618	12.243103	2.062674	64.252048	11.998652	-0.452766	65.735692	11.821896	-1.820255	66.009928	11.970069	-2.472968	67.046644	12.010049	-3.332195	67.761354	12.000823	-4.294489	69.177051	12.177382	1.879173	69.419559	11.510088	1.417647	70.483685	11.668041	4.433199	73.216507	11.620772	2.741862	74.23109	11.339284	-3.575061	78.42004	12.076327	-1.321898	78.658865	11.31015	-0.55725	77.829383	10.894475	1.038183	79.023786
2.205408	58.591275	12.093779	0.737246	60.61975	12.310182	3.030284	61.445391	12.233448	2.12548	63.846458	12.026064	-0.442815	65.131105	11.843682	-1.811795	65.467877	11.962621	-2.454172	66.610012	12.020224	-3.310071	67.390161	12.009486	-4.276658	68.635462	12.182532	1.89701	69.044475	11.541623	1.436527	70.193456	11.681466	4.455805	72.865789	11.639605	2.754328	73.743635	11.333348	-3.526111	77.789036	12.049927	-1.300599	77.70455	11.208696	-0.530633	77.443061	10.891965	1.058942	78.706401
2.249749	58.195438	12.103462	0.772018	60.175257	12.303134	3.050044	60.968965	12.231315	2.184855	63.407395	12.065103	-0.426973	64.570582	11.857672	-1.79457	64.990181	11.961712	-2.435903	66.235974	12.051896	-3.294024	67.125812	12.04926	-4.260217	68.053445	12.176945	1.92583	68.620594	11.575788	1.440904	69.879179	11.69674	4.469235	72.243591	11.627212	2.768719	73.255884	11.328816	-3.476137	77.241591	12.039296	-1.280683	77.188398	11.161944	-0.500057	77.268213	10.909834	1.085711	78.543949
2.299247	57.827428	12.131315	0.808011	59.652127	12.289061	3.07647	60.53884	12.236208	2.232471	62.948682	12.109193	-0.403654	64.014592	11.858096	-1.777145	64.688061	11.991375	-2.400045	65.756007	12.058527	-3.264254	66.714568	12.07269	-4.25018	67.508934	12.165668	1.968492	68.043015	11.597007	1.443101	69.393712	11.697121	4.488444	71.715263	11.639319	2.774209	72.599378	11.310879	-3.425913	76.602639	12.004957	-1.268467	76.763488	11.144158	-0.487338	77.103796	10.939396	1.11373	78.196665
2.360922	57.458784	12.170722	0.839963	59.172172	12.299945	3.115101	60.124884	12.258832	2.274722	62.517775	12.165108	-0.382926	63.521392	11.859685	-1.762427	64.390996	12.023312	-2.360113	65.244844	12.056306	-3.224081	66.178434	12.073555	-4.24179	67.067742	12.170436	2.009859	67.445546	11.62144	1.459582	68.781452	11.684736	4.504781	71.248467	11.661568	2.781007	71.930756	11.308969	-3.375191	75.995048	11.967616	-1.263925	76.244672	11.134853	-0.470839	76.388537	10.88803	1.144626	77.358224
2.434882	57.071894	12.206707	0.867903	58.703901	12.322996	3.158016	59.732196	12.294986	2.314242	62.035714	12.207172	-0.365028	63.052572	11.870822	-1.744645	63.977624	12.041001	-2.325327	64.675178	12.05324	-3.185528	65.557182	12.051236	-4.233206	66.689594	12.195737	2.042079	66.95517	11.651294	1.485044	68.174161	11.681883	4.513053	70.549082	11.640043	2.793094	71.395444	11.332006	-3.330525	75.618149	11.965876	-1.259507	75.604946	11.116763	-0.440209	75.402586	10.779802	1.162761	76.324385
2.49751	56.626415	12.223793	0.89623	58.250238	12.348027	3.203574	59.337495	12.33175	2.361693	61.489347	12.221541	-0.33918	62.561985	11.89484	-1.722523	63.537498	12.057541	-2.28845	64.10567	12.040838	-3.143434	64.925023	12.015416	-4.216678	66.237646	12.217221	2.067386	66.475155	11.676467	1.50152	67.663806	11.69531	4.518041	69.7706	11.601349	2.80103	70.854178	11.337799	-3.292906	75.101407	11.94511	-1.250153	74.884232	11.087815	-0.401866	74.654598	10.700504	1.173605	75.739873
2.553657	56.132724	12.22076	0.935196	57.87903	12.38408	3.246894	58.973201	12.372736	2.432333	60.996011	12.245645	-0.304244	62.031395	11.925837	-1.696619	63.074162	12.066611	-2.254891	63.630482	12.030633	-3.10534	64.438874	12.002005	-4.188288	65.706065	12.227802	2.092495	65.883886	11.683189	1.512025	67.212935	11.700169	4.526841	69.174884	11.585847	2.816397	70.395326	11.34066	-3.268257	74.277458	11.875048	-1.246814	74.23008	11.069332	-0.360774	74.079233	10.665955	1.189797	75.523757
2.614093	55.639078	12.214182	0.984048	57.514113	12.410799	3.276035	58.58627	12.402336	2.505223	60.598575	12.294608	-0.266781	61.534213	11.966865	-1.66154	62.561907	12.066602	-2.22107	63.155376	12.02425	-3.076634	64.117457	12.027505	-4.148622	65.191479	12.236016	2.119494	65.231498	11.683602	1.516523	66.63072	11.667549	4.537054	68.71527	11.589847	2.834792	69.915964	11.338638	-3.24101	73.498254	11.80738	-1.249244	73.748457	11.063811	-0.329863	73.7071	10.681313	1.202315	75.08425
2.679501	55.127691	12.199677	1.029623	57.099718	12.42189	3.304913	58.125683	12.40925	2.571135	60.185306	12.339055	-0.225356	61.126162	12.020234	-1.62205	62.008505	12.052079	-2.186807	62.658156	12.022662	-3.040865	63.747373	12.057767	-4.110443	64.679693	12.235925	2.152709	64.675118	11.703749	1.516033	66.010649	11.634342	4.555512	68.334594	11.617269	2.854229	69.388529	11.342245	-3.197519	72.887967	11.770714	-1.250759	73.401599	11.060873	-0.318156	73.333165	10.698684	1.212363	74.588735
2.756253	54.688602	12.196843	1.066423	56.612147	12.419151	3.346778	57.617279	12.396842	2.652355	59.765215	12.389391	-0.180071	60.693013	12.062093	-1.587321	61.441241	12.026452	-2.151259	62.208014	12.037043	-2.993671	63.291552	12.075855	-4.087481	64.168471	12.224002	2.202723	64.294983	11.756781	1.519081	65.582699	11.651046	4.589677	67.966047	11.664837	2.875865	68.857152	11.356408	-3.155566	72.341489	11.749342	-1.242495	72.858803	11.016987	-0.313572	72.820804	10.688601	1.237055	74.238399
2.845281	54.32104	12.219336	1.103573	56.101111	12.41748	3.389096	57.07743	12.378764	2.744865	59.359125	12.447695	-0.136405	60.179206	12.081631	-1.550285	60.957683	12.019463	-2.106027	61.76714	12.06123	-2.944104	62.816782	12.086221	-4.072575	63.697909	12.208366	2.273688	63.950184	11.822176	1.52396	65.26065	11.699476	4.633425	67.47437	11.697482	2.896105	68.310748	11.375561	-3.11968	71.76718	11.731028	-1.22982	72.153673	10.955885	-0.288222	72.203473	10.665739	1.276339	73.607225
2.943541	53.975073	12.261879	1.141911	55.6561	12.428148	3.424991	56.487329	12.350833	2.826129	58.930104	12.496841	-0.099439	59.685674	12.091164	-1.503748	60.60936	12.047936	-2.059867	61.322264	12.087545	-2.896403	62.311616	12.084972	-4.051249	63.258466	12.194887	2.356087	63.53715	11.886395	1.526475	64.819413	11.725181	4.669998	66.910032	11.714561	2.909488	67.815633	11.410465	-3.081138	71.199835	11.719857	-1.212414	71.443791	10.918037	-0.251944	71.605844	10.650171	1.323269	73.051009
3.042542	53.579346	12.295279	1.185466	55.278646	12.448971	3.47164	55.877843	12.316722	2.894748	58.466188	12.527152	-0.061667	59.208375	12.095205	-1.447236	60.281084	12.089801	-2.016886	60.857084	12.10391	-2.843092	61.766485	12.076115	-4.017855	62.809625	12.178213	2.434724	63.041869	11.938414	1.526917	64.269464	11.717052	4.701938	66.35431	11.733894	2.922288	67.322889	11.442779	-3.056227	70.721119	11.714864	-1.199293	70.940948	10.930514	-0.220222	71.014141	10.623878	1.365674	72.748157
3.140249	53.151906	12.324288	1.242087	54.895467	12.475781	3.537892	55.437688	12.325533	2.958121	57.95001	12.539358	-0.010645	58.792886	12.119811	-1.384978	59.834561	12.110957	-1.965017	60.38271	12.107673	-2.786122	61.295846	12.077893	-3.976299	62.393994	12.182279	2.498489	62.506045	11.970519	1.530656	63.709364	11.710525	4.728184	65.772561	11.744036	2.934564	66.768938	11.450946	-3.042466	70.24771	11.687438	-1.192418	70.595149	10.974798	-0.191216	70.38261	10.587889	1.399705	72.33416
3.237885	52.692751	12.341452	1.306659	54.467211	12.50911	3.608838	55.204181	12.38645	3.027421	57.453438	12.553268	0.043443	58.403059	12.155616	-1.328102	59.361017	12.121994	-1.910637	59.924449	12.106454	-2.722549	60.991731	12.115854	-3.932279	62.020336	12.213531	2.557225	61.959424	11.98562	1.535131	63.189785	11.717409	4.754744	65.247822	11.750728	2.950663	66.242823	11.455691	-3.02342	69.732101	11.650198	-1.185108	70.139132	11.004202	-0.173899	69.843435	10.582012	1.421897	71.523247
3.335181	52.213549	12.344077	1.372309	54.070012	12.550163	3.67738	54.996232	12.448966	3.110922	57.05626	12.591763	0.099039	57.907813	12.175592	-1.271554	58.903586	12.129978	-1.864674	59.458479	12.101752	-2.647284	60.666131	12.166967	-3.883707	61.610451	12.235988	2.624478	61.416147	11.994622	1.540539	62.766491	11.737268	4.788112	64.760113	11.760078	2.969393	65.698035	11.458853	-3.001113	69.117914	11.622012	-1.174756	69.505308	10.996049	-0.159713	69.502777	10.618659	1.43759	70.647608
3.428894	51.762676	12.33875	1.448065	53.693021	12.58521	3.742545	54.667893	12.475319	3.196764	56.653628	12.631536	0.160543	57.425857	12.207467	-1.205389	58.390425	12.122996	-1.817619	59.029794	12.115568	-2.571925	60.185215	12.191051	-3.825974	61.140066	12.237523	2.700234	60.931911	12.026067	1.554522	62.37118	11.768389	4.830002	64.274726	11.78656	2.99292	65.119163	11.459975	-2.98746	68.486855	11.611629	-1.164474	68.877063	10.982327	-0.126312	69.147113	10.660419	1.458937	70.239752
3.520627	51.320134	12.331531	1.528649	53.26193	12.59421	3.803056	54.226664	12.469023	3.278039	56.162954	12.650951	0.223756	56.997059	12.24935	-1.141284	57.856344	12.105301	-1.763329	58.615906	12.148082	-2.504465	59.674355	12.199437	-3.761708	60.664879	12.234196	2.78144	60.484867	12.073146	1.571687	61.846174	11.778174	4.879525	63.8172	11.833998	3.025352	64.615576	11.492191	-2.97378	67.979154	11.622933	-1.15579	68.343399	10.983544	-0.091259	68.649195	10.683946	1.491515	70.057379
3.62087	50.840833	12.323875	1.603412	52.789782	12.586476	3.863669	53.789832	12.461637	3.366553	55.699301	12.670919	0.290176	56.624175	12.295686	-1.078785	57.390443	12.098568	-1.704149	58.196819	12.177222	-2.437752	59.19294	12.211966	-3.700545	60.20234	12.232064	2.878705	60.065732	12.130599	1.585471	61.419233	11.806847	4.929734	63.357245	11.878595	3.071644	64.220405	11.556234	-2.958255	67.520696	11.646704	-1.143258	67.823759	10.985862	-0.063607	68.10307	10.69851	1.519089	69.650113
3.745323	50.450731	12.35022	1.67003	52.293363	12.576731	3.941088	53.431005	12.471654	3.448885	55.297212	12.691033	0.355001	56.206699	12.329041	-1.003103	57.002584	12.116407	-1.644548	57.758097	12.201491	-2.359974	58.698846	12.215803	-3.640672	59.726761	12.225925	2.985259	59.694519	12.195508	1.594283	60.951509	11.824914	4.979202	62.857665	11.906424	3.11993	63.880011	11.617269	-2.944849	66.981022	11.658279	-1.113817	67.210217	10.981067	-0.043593	67.576284	10.709853	1.537929	69.104451
3.875622	50.148997	12.406769	1.739381	51.836399	12.573924	4.033721	53.044858	12.478414	3.526638	54.874642	12.693723	0.417836	55.718849	12.34895	-0.91396	56.631085	12.153834	-1.586465	57.294092	12.219571	-2.275566	58.173099	12.196037	-3.568444	59.211541	12.212681	3.089199	59.332608	12.258935	1.604928	60.389658	11.819374	5.024817	62.342849	11.927386	3.160398	63.450693	11.649335	-2.927634	66.415429	11.648333	-1.065277	66.481084	10.967308	-0.021964	67.085508	10.720245	1.562654	68.490607
3.989417	49.83442	12.465858	1.830296	51.432263	12.590543	4.12295	52.597715	12.475437	3.611821	54.414774	12.69223	0.488625	55.241432	12.369273	-0.828098	56.225778	12.192982	-1.521119	56.825503	12.240567	-2.202331	57.646012	12.179784	-3.490882	58.714002	12.211241	3.192154	58.867664	12.301104	1.614733	59.898879	11.826549	5.060661	61.809991	11.93175	3.192857	62.91455	11.660436	-2.910841	65.839662	11.622093	-1.018517	65.874852	10.966115	0.009999	66.629465	10.73557	1.595252	67.898848
4.096205	49.474084	12.508772	1.932932	51.018434	12.60904	4.210231	52.183644	12.487442	3.703039	54.001472	12.707406	0.577079	54.780618	12.393416	-0.746063	55.829506	12.234738	-1.448736	56.362513	12.254985	-2.129127	57.179884	12.199828	-3.410691	58.285951	12.236361	3.293876	58.283825	12.314222	1.625341	59.444735	11.845598	5.095739	61.239646	11.922978	3.224452	62.347103	11.6574	-2.894703	65.278117	11.606626	-0.972816	65.384639	10.979931	0.05715	66.010153	10.731313	1.627528	67.350307
4.206941	49.054997	12.527237	2.038285	50.5873	12.623023	4.294977	51.814585	12.513913	3.799197	53.621273	12.73044	0.681498	54.303771	12.417137	-0.656136	55.457432	12.279021	-1.375344	55.916677	12.255668	-2.045662	56.793482	12.241182	-3.320414	57.877767	12.271378	3.39047	57.71146	12.316107	1.650343	59.011356	11.880991	5.160838	60.777804	11.953714	3.25973	61.772628	11.655286	-2.86971	64.768996	11.60792	-0.919654	64.954771	11.007831	0.115775	65.397455	10.745993	1.662725	66.965919
4.323022	48.572731	12.521204	2.149666	50.211797	12.654357	4.379315	51.443251	12.528256	3.894976	53.200398	12.740119	0.792609	53.819646	12.449079	-0.564775	55.031948	12.303519	-1.301045	55.487117	12.26501	-1.960052	56.445686	12.277246	-3.225273	57.471207	12.309811	3.501126	57.233683	12.334292	1.684064	58.551293	11.917697	5.256827	60.438463	12.014603	3.311173	61.2934	11.673989	-2.823799	64.300471	11.628807	-0.858194	64.50274	11.031241	0.18039	64.956105	10.801394	1.70496	66.700616
4.447995	48.099515	12.508398	2.261974	49.894616	12.70233	4.464513	51.018766	12.517545	3.990476	52.768904	12.74946	0.898082	53.427768	12.504751	-0.472012	54.540399	12.300164	-1.219537	55.038319	12.284019	-1.870081	56.071701	12.301743	-3.1269	57.018786	12.335497	3.632644	56.834805	12.383518	1.716197	58.07411	11.948401	5.343681	60.043208	12.060718	3.376787	60.866352	11.709735	-2.769876	63.84144	11.666647	-0.78628	64.054653	11.049032	0.247391	64.567834	10.8616	1.744802	66.299662
4.576681	47.691017	12.511988	2.365819	49.567795	12.740857	4.554264	50.580644	12.504032	4.093269	52.382807	12.77344	0.998333	53.096447	12.56781	-0.377244	54.02974	12.28736	-1.133063	54.552379	12.304008	-1.775553	55.5638	12.303721	-3.027084	56.511982	12.3388	3.773845	56.464077	12.454556	1.749368	57.603499	11.976803	5.413417	59.619336	12.106544	3.445153	60.446528	11.75637	-2.718883	63.294665	11.688685	-0.717248	63.565906	11.066763	0.304474	64.102064	10.899465	1.785668	65.795605
4.705378	47.336133	12.537493	2.459747	49.142043	12.750004	4.648812	50.204255	12.511723	4.192942	51.999526	12.79015	1.095677	52.714961	12.60573	-0.277991	53.579469	12.29584	-1.057593	54.096838	12.330556	-1.676913	55.020209	12.295753	-2.926073	55.992064	12.328019	3.914305	56.098961	12.525715	1.778997	57.113677	11.997891	5.482563	59.21597	12.152506	3.498395	60.029324	11.803112	-2.66065	62.660137	11.683414	-0.655253	63.075772	11.093411	0.352552	63.532229	10.91472	1.826493	65.339134
4.840305	47.000193	12.575223	2.55353	48.645092	12.735579	4.747023	49.883111	12.537038	4.288845	51.568617	12.785957	1.19306	52.250424	12.613926	-0.174144	53.228354	12.332733	-0.989821	53.68391	12.363758	-1.578873	54.557599	12.295638	-2.823128	55.498879	12.320304	4.053508	55.711698	12.579119	1.809002	56.603373	12.004153	5.561064	58.767752	12.181698	3.542457	59.538126	11.825657	-2.589824	62.059771	11.67428	-0.587187	62.553794	11.110435	0.403706	62.890571	10.914114	1.864229	64.866025
4.982784	46.650123	12.610626	2.661568	48.190489	12.73173	4.848698	49.510096	12.549594	4.390528	51.140558	12.778714	1.302621	51.785031	12.623905	-0.069999	52.873419	12.375114	-0.913585	53.25393	12.386653	-1.484554	54.167627	12.313654	-2.715005	55.024965	12.331646	4.17866	55.267837	12.608811	1.847568	56.076492	12.000705	5.63797	58.275764	12.202706	3.593038	59.03905	11.839313	-2.521179	61.498777	11.672576	-0.512895	62.007665	11.125805	0.469709	62.391913	10.929765	1.903722	64.366459
5.113224	46.265583	12.640605	2.783789	47.827803	12.758196	4.952619	49.08465	12.551318	4.498701	50.797473	12.791308	1.419483	51.356384	12.636809	0.031405	52.443083	12.410438	-0.828941	52.770302	12.388214	-1.383292	53.751726	12.335372	-2.60599	54.558789	12.362963	4.29634	54.809972	12.634852	1.891068	55.619795	12.009493	5.704553	57.743617	12.202724	3.644942	58.525399	11.845799	-2.449203	60.939229	11.6735	-0.428841	61.456618	11.14683	0.553714	62.092294	10.985802	1.949978	63.907788
5.229305	45.868819	12.664187	2.909475	47.527526	12.800439	5.050957	48.663781	12.557065	4.611607	50.456081	12.80521	1.536252	50.988433	12.659151	0.137449	52.017754	12.441715	-0.743659	52.297768	12.394548	-1.274774	53.292386	12.352566	-2.496295	54.154292	12.4098	4.409444	54.331184	12.652363	1.943422	55.21913	12.034944	5.77465	57.246099	12.190559	3.696262	57.977283	11.841641	-2.365117	60.40206	11.675928	-0.33883	60.907183	11.155247	0.651336	61.685935	11.036813	2.00004	63.432437
5.34454	45.471899	12.677545	3.038522	47.222354	12.844451	5.148391	48.277984	12.573661	4.72874	50.001429	12.797304	1.655788	50.631162	12.690696	0.246576	51.590169	12.458769	-0.658002	51.939877	12.434058	-1.168781	52.875124	12.382588	-2.384692	53.798242	12.462523	4.526735	53.822541	12.654004	2.008569	54.814623	12.066619	5.867567	56.802802	12.186791	3.760513	57.448658	11.843193	-2.276255	59.896699	11.692918	-0.250966	60.379137	11.154097	0.757298	61.173722	11.076325	2.049193	62.828352
5.468442	45.059347	12.682035	3.162545	46.84706	12.877458	5.249052	47.883025	12.585541	4.852906	49.596133	12.810068	1.779961	50.217592	12.723059	0.355164	51.093699	12.457077	-0.561254	51.574515	12.480189	-1.072054	52.477295	12.416346	-2.278285	53.389656	12.49584	4.666059	53.353569	12.658538	2.079208	54.438865	12.110766	5.976466	56.386907	12.203061	3.84097	56.988158	11.865533	-2.190652	59.435853	11.730323	-0.162669	59.86994	11.156671	0.863635	60.712458	11.124003	2.095623	62.263884
5.59637	44.632307	12.679436	3.273392	46.446284	12.902125	5.350429	47.437849	12.575477	4.975923	49.259773	12.837044	1.909759	49.808916	12.755663	0.464003	50.583901	12.451966	-0.451832	51.082341	12.498551	-0.98012	51.999464	12.418427	-2.176682	52.912273	12.504993	4.818483	52.914341	12.671535	2.143671	54.041021	12.145059	6.089846	55.995764	12.235534	3.934293	56.655155	11.917268	-2.098771	58.996689	11.78091	-0.063488	59.393391	11.172796	0.967987	60.237767	11.168786	2.149317	61.888096
5.728461	44.235131	12.680553	3.386869	46.068493	12.928912	5.455011	46.982246	12.557687	5.086854	48.883908	12.844535	2.039574	49.431854	12.782672	0.570336	50.163224	12.462699	-0.347479	50.628885	12.528636	-0.879014	51.537987	12.413471	-2.074855	52.436034	12.505805	4.969981	52.531623	12.703526	2.207921	53.589256	12.157169	6.200514	55.588885	12.270411	4.02114	56.293038	11.971691	-1.998666	58.527217	11.824168	0.043661	58.9142	11.194653	1.065469	59.698467	11.185874	2.211011	61.516817
5.862177	43.868822	12.690042	3.50792	45.666135	12.942661	5.563187	46.579369	12.557234	5.197516	48.467224	12.834486	2.163962	49.022236	12.795125	0.682527	49.85579	12.505178	-0.248228	50.267702	12.57795	-0.765847	51.16409	12.436925	-1.969837	51.975691	12.50866	5.124896	52.218972	12.762425	2.276766	53.089416	12.153078	6.298596	55.177347	12.296767	4.09456	55.820374	11.998491	-1.895576	58.001229	11.848461	0.152665	58.416733	11.220826	1.161029	59.130287	11.184552	2.274034	60.960195
5.999141	43.491081	12.703335	3.626099	45.20639	12.938114	5.673459	46.244522	12.588101	5.318031	48.061499	12.824392	2.286835	48.545942	12.782081	0.80418	49.499124	12.546767	-0.146935	49.906443	12.618093	-0.646001	50.758145	12.462583	-1.858391	51.558753	12.53116	5.27729	51.903938	12.826116	2.35318	52.624866	12.158075	6.385966	54.708991	12.292603	4.163753	55.303415	11.995631	-1.789525	57.410431	11.847687	0.263934	57.906194	11.253002	1.262061	58.604412	11.193047	2.335379	60.365274
6.142122	43.098037	12.724757	3.735712	44.747218	12.922012	5.783878	45.905727	12.625948	5.449575	47.698532	12.834688	2.412906	48.052004	12.752214	0.925241	49.069441	12.574064	-0.050171	49.469447	12.629433	-0.523911	50.317251	12.480455	-1.73005	51.145797	12.561611	5.425886	51.533885	12.864589	2.44256	52.212961	12.182953	6.480514	54.201229	12.279378	4.238919	54.775855	11.978801	-1.674447	56.807519	11.835202	0.375424	57.376514	11.28472	1.379809	58.145447	11.229038	2.400374	59.927722
6.273516	42.729797	12.752277	3.841535	44.328268	12.912157	5.895155	45.548029	12.652544	5.591557	47.333496	12.85186	2.54447	47.626588	12.735191	1.040905	48.6828	12.607891	0.049939	49.016324	12.634594	-0.403498	49.901317	12.502966	-1.597052	50.650688	12.584883	5.57582	51.091178	12.875357	2.538869	51.801491	12.213524	6.591276	53.734642	12.283714	4.326299	54.298657	11.974729	-1.546161	56.263401	11.84191	0.482124	56.838943	11.314582	1.521055	57.712127	11.278154	2.475782	59.524041
6.395609	42.381328	12.774252	3.959449	43.964348	12.929435	6.004279	45.201917	12.673455	5.735249	46.969338	12.86326	2.6767	47.246484	12.73776	1.160831	48.332477	12.648097	0.162228	48.618052	12.658508	-0.288469	49.520866	12.532061	-1.481912	50.170416	12.613886	5.720731	50.602362	12.868338	2.633802	51.372757	12.252182	6.709316	53.286944	12.294588	4.422164	53.919345	12.003428	-1.410358	55.781567	11.87691	0.594338	56.306492	11.332928	1.67171	57.279198	11.32393	2.562324	59.035586
6.522775	42.01577	12.791253	4.092871	43.649623	12.969771	6.108431	44.825488	12.683584	5.877289	46.635607	12.877106	2.808048	46.911635	12.767311	1.281621	47.929402	12.668218	0.281325	48.232448	12.689443	-0.177072	49.10666	12.548092	-1.36684	49.783446	12.648533	5.85713	50.156877	12.867533	2.72419	50.960619	12.291778	6.830824	52.843895	12.309074	4.524616	53.524861	12.038348	-1.270712	55.310233	11.927224	0.718709	55.82477	11.355368	1.819995	56.876621	11.371428	2.656971	58.635488
6.648023	41.611395	12.801057	4.226362	43.314479	13.007935	6.208239	44.395378	12.678551	6.021804	46.302359	12.896489	2.935351	46.59413	12.80593	1.401583	47.469049	12.666995	0.399898	47.777987	12.705705	-0.07215	48.662188	12.543218	-1.244922	49.390847	12.666849	6.001796	49.803285	12.886762	2.807884	50.533075	12.31456	6.96385	52.469333	12.339468	4.632502	53.056357	12.063597	-1.128595	54.830958	11.976905	0.841593	55.389236	11.390869	1.963838	56.460918	11.404341	2.744293	58.256663
6.763464	41.190682	12.802495	4.347121	42.927837	13.032498	6.308581	43.957801	12.669132	6.159107	45.908042	12.901523	3.060755	46.2114	12.818734	1.523575	47.016057	12.660654	0.515949	47.355112	12.73448	0.036448	48.251022	12.536642	-1.122265	48.917858	12.65847	6.144239	49.416212	12.909138	2.888007	50.030285	12.313667	7.08962	52.102599	12.363668	4.73003	52.613926	12.095265	-0.987614	54.333377	12.013798	0.973399	54.951081	11.429842	2.099828	55.983874	11.41223	2.820013	57.762078
6.87678	40.79594	12.805859	4.462951	42.569595	13.056342	6.417518	43.57792	12.67037	6.284804	45.458354	12.885458	3.184986	45.777163	12.809251	1.643732	46.594546	12.657339	0.640015	46.977287	12.772172	0.160784	47.871405	12.546157	-1.00127	48.427857	12.642062	6.277948	48.956907	12.927741	2.975984	49.505058	12.311042	7.198414	51.675793	12.365727	4.822207	52.229413	12.128782	-0.848676	53.786183	12.027872	1.112942	54.485796	11.477866	2.231244	55.454921	11.404971	2.89657	57.257796
6.993685	40.41127	12.818728	4.583485	42.245937	13.085675	6.545153	43.260618	12.6973	6.412015	45.023122	12.876946	3.297215	45.344943	12.788515	1.765866	46.205612	12.662048	0.767353	46.568547	12.789523	0.29578	47.461093	12.55941	-0.879964	47.991968	12.64293	6.424961	48.564843	12.967405	3.082044	49.069331	12.339777	7.30846	51.228754	12.366468	4.919645	51.805513	12.148074	-0.712706	53.203014	12.029305	1.249938	54.040264	11.542118	2.366583	54.953108	11.406428	2.993449	56.859649
7.114065	39.998789	12.829513	4.694534	41.855886	13.095944	6.684305	42.934598	12.738892	6.546988	44.640808	12.886082	3.410018	44.909399	12.766791	1.899272	45.839997	12.679259	0.887513	46.117218	12.786679	0.434622	47.043567	12.570793	-0.755877	47.62025	12.673262	6.567086	48.201381	13.003757	3.192366	48.672942	12.386699	7.41983	50.744415	12.360074	5.016581	51.294808	12.148203	-0.570806	52.617865	12.025607	1.394416	53.586266	11.596779	2.510932	54.523476	11.427534	3.107292	56.500775
7.237137	39.598286	12.843314	4.791192	41.393264	13.078038	6.814406	42.559744	12.775326	6.687861	44.297456	12.91128	3.529795	44.516182	12.766732	2.030387	45.48874	12.708772	1.00177	45.651845	12.780982	0.572221	46.706487	12.59353	-0.626484	47.2709	12.715339	6.696881	47.794462	13.021267	3.303308	48.267969	12.424464	7.54575	50.298359	12.360138	5.118374	50.799199	12.147498	-0.416266	52.111361	12.044781	1.541066	53.087869	11.626717	2.660652	54.087586	11.458817	3.218253	56.072406
7.35295	39.246988	12.868526	4.895956	40.963277	13.060277	6.931631	42.188446	12.806114	6.832363	43.951629	12.943348	3.653368	44.170447	12.787886	2.155603	45.168	12.747583	1.118609	45.21751	12.782105	0.707556	46.355947	12.599806	-0.491298	46.875372	12.741995	6.826256	47.368487	13.028502	3.413224	47.892686	12.465123	7.683984	49.924393	12.382486	5.23356	50.405637	12.165845	-0.253443	51.741117	12.101339	1.678941	52.536993	11.634531	2.806864	53.626342	11.492316	3.3336	55.620832
7.451595	38.86913	12.88316	5.016684	40.583238	13.048945	7.045303	41.837386	12.833619	6.977594	43.593339	12.975944	3.776851	43.824903	12.810331	2.287061	44.848311	12.785035	1.244564	44.865268	12.802297	0.837875	45.908771	12.571508	-0.359354	46.420549	12.746995	6.951518	46.911968	13.019812	3.516998	47.497691	12.498679	7.820081	49.553456	12.418572	5.35635	50.02446	12.200504	-0.079366	51.362668	12.158565	1.810249	51.972151	11.640432	2.961756	53.216999	11.540368	3.454429	55.195883
7.548109	38.447303	12.886394	5.139729	40.21736	13.047316	7.160951	41.471812	12.849664	7.11269	43.211633	13.001784	3.898635	43.412085	12.818465	2.416179	44.477125	12.805474	1.372965	44.536127	12.840034	0.973943	45.436922	12.540298	-0.229036	45.986444	12.756691	7.069355	46.421173	12.999385	3.622266	47.044756	12.511677	7.951431	49.151364	12.456157	5.476312	49.571831	12.232313	0.09902	50.892736	12.201238	1.951091	51.450262	11.665473	3.123215	52.782342	11.579845	3.570738	54.782771
7.655811	38.02802	12.888593	5.251956	39.872088	13.067578	7.277659	41.061548	12.846204	7.235412	42.786153	13.010178	4.015792	42.993443	12.828133	2.536659	44.017032	12.795911	1.496069	44.205459	12.887299	1.125843	45.034711	12.535139	-0.099094	45.582751	12.767859	7.196013	45.960041	12.994291	3.729543	46.572668	12.512397	8.086295	48.771341	12.492964	5.598396	49.183613	12.277311	0.269934	50.37684	12.2318	2.114442	51.009055	11.715419	3.280306	52.298511	11.59833	3.68839	54.355587
7.767919	37.642004	12.891075	5.366025	39.545599	13.098586	7.394864	40.633998	12.836308	7.351875	42.345974	13.009046	4.138443	42.631193	12.851963	2.655799	43.527548	12.775631	1.616785	43.837269	12.918386	1.289673	44.709009	12.558257	0.030046	45.150069	12.759264	7.327618	45.572665	13.023512	3.835506	46.113616	12.521502	8.213917	48.376781	12.520987	5.71912	48.823988	12.316882	0.42468	49.876752	12.260256	2.292622	50.612328	11.776865	3.431011	51.83374	11.609246	3.813513	53.896593
7.880886	37.29161	12.894648	5.48557	39.195958	13.122778	7.518657	40.267046	12.851708	7.470468	41.937778	13.020451	4.258167	42.2716	12.873262	2.772182	43.109726	12.768077	1.734604	43.417151	12.924972	1.455935	44.417256	12.596918	0.157316	44.691089	12.737805	7.467365	45.256322	13.082976	3.955848	45.702935	12.555811	8.330349	47.917399	12.529591	5.829767	48.383159	12.327812	0.574846	49.401115	12.288704	2.465384	50.251858	11.838574	3.573456	51.382759	11.614504	3.948012	53.467722
7.9944	36.938435	12.906764	5.598699	38.842209	13.148472	7.656586	39.939936	12.892356	7.609933	41.595192	13.050684	4.370487	41.868289	12.878056	2.893783	42.757086	12.775302	1.851596	42.978082	12.919268	1.613359	44.099971	12.626042	0.286822	44.265389	12.731365	7.595786	44.908337	13.123358	4.092544	45.343071	12.61207	8.456937	47.462193	12.532024	5.93621	47.888931	12.319978	0.737524	48.899198	12.297897	2.628332	49.878984	11.890738	3.717097	50.916292	11.619213	4.089761	53.082887
8.112927	36.557561	12.927336	5.69818	38.510887	13.181941	7.799195	39.602025	12.932205	7.75677	41.253294	13.082619	4.481467	41.443799	12.869294	3.029481	42.427419	12.802106	1.977936	42.569053	12.911221	1.760194	43.696787	12.623037	0.422605	43.890819	12.752561	7.697484	44.474955	13.124296	4.220547	44.985435	12.672366	8.596054	47.035938	12.537689	6.047518	47.406122	12.318307	0.907658	48.363663	12.293871	2.785842	49.443205	11.925212	3.871575	50.448801	11.635245	4.230256	52.654371
8.229239	36.168649	12.952309	5.795091	38.155018	13.198464	7.930912	39.243974	12.959916	7.900791	40.887007	13.112761	4.595729	41.043305	12.870488	3.174386	42.104965	12.844256	2.103464	42.183764	12.903991	1.907561	43.241043	12.594708	0.566375	43.543366	12.792284	7.795573	44.011662	13.114324	4.33657	44.615075	12.719691	8.740022	46.648904	12.561587	6.181491	47.005529	12.350603	1.075797	47.835898	12.30069	2.946985	48.969055	11.948212	4.029059	49.95176	11.649039	4.371766	52.224849
8.330809	35.792198	12.973528	5.886997	37.733443	13.180651	8.051586	38.883296	12.983827	8.039166	40.532916	13.150977	4.719023	40.672414	12.891991	3.303132	41.756946	12.883021	2.226627	41.822036	12.914113	2.06368	42.799721	12.567357	0.712042	43.173724	12.829336	7.905228	43.573387	13.112298	4.451945	44.244745	12.752604	8.886837	46.276756	12.597024	6.32862	46.640132	12.399497	1.245599	47.357276	12.33668	3.108108	48.480151	11.9669	4.188753	49.546403	11.68369	4.512206	51.842777
8.412653	35.40249	12.974183	5.982553	37.304834	13.155694	8.16949	38.520497	12.997562	8.166265	40.18675	13.185717	4.852043	40.303357	12.925687	3.410628	41.383938	12.912996	2.35703	41.472253	12.940352	2.23119	42.433339	12.558219	0.852882	42.78461	12.853691	8.028459	43.183048	13.123809	4.569867	43.814216	12.764377	9.021554	45.861698	12.628884	6.470934	46.247641	12.433627	1.421495	46.912148	12.389367	3.26357	48.000494	11.979989	4.349152	49.220866	11.737823	4.651982	51.464486
8.490718	34.980652	12.957691	6.086886	36.933957	13.156406	8.28651	38.138083	12.992459	8.286573	39.819833	13.210811	4.979818	39.946662	12.964865	3.519687	40.969302	12.918267	2.497609	41.11312	12.970884	2.404627	42.116973	12.571718	0.991016	42.391329	12.868726	8.154636	42.812997	13.142762	4.693416	43.357923	12.772603	9.136132	45.428287	12.66286	6.598324	45.817975	12.442209	1.593518	46.487367	12.440256	3.427861	47.553876	12.001373	4.501994	48.848817	11.777804	4.792205	51.017631
8.573422	34.55673	12.939421	6.200795	36.618657	13.185089	8.404179	37.741047	12.983351	8.41376	39.435104	13.227511	5.093312	39.570537	12.989674	3.643825	40.542907	12.906823	2.629314	40.744882	12.999377	2.570627	41.78693	12.593532	1.125225	41.971859	12.875875	8.263203	42.404001	13.162638	4.829889	42.96227	12.803922	9.249662	45.028371	12.703607	6.708531	45.371806	12.445331	1.759355	46.044256	12.47621	3.600895	47.149088	12.044424	4.645825	48.398552	11.800891	4.939094	50.538401
8.664617	34.160181	12.930477	6.324682	36.296582	13.216627	8.530864	37.358383	12.990805	8.542112	39.038342	13.229693	5.201941	39.150321	12.990482	3.764838	40.13871	12.896592	2.743736	40.366693	13.020977	2.731974	41.444918	12.615637	1.257587	41.527992	12.868258	8.360502	41.959373	13.187199	4.97689	42.628614	12.856517	9.371987	44.609487	12.727062	6.819555	44.951744	12.463057	1.92494	45.584684	12.502406	3.772357	46.762461	12.100662	4.789356	47.932872	11.820307	5.100374	50.194771
8.762973	33.785223	12.934442	6.454594	35.935273	13.245238	8.663632	37.003149	13.015504	8.66407	38.654713	13.228822	5.315977	38.720242	12.981095	3.875233	39.749002	12.892837	2.854702	39.955897	13.02912	2.896407	41.079712	12.623174	1.391569	41.100253	12.861794	8.469735	41.554371	13.22181	5.116965	42.261801	12.901911	9.497325	44.169026	12.735844	6.947915	44.536858	12.483399	2.095848	45.143033	12.527961	3.935685	46.35321	12.147192	4.936669	47.470719	11.82384	5.262347	49.875767
8.864937	33.429275	12.953929	6.575015	35.562455	13.273134	8.797904	36.637213	13.033679	8.785532	38.294702	13.239669	5.437355	38.31038	12.977055	3.996549	39.384348	12.906808	2.975888	39.52137	13.029672	3.062612	40.674651	12.612331	1.533178	40.685242	12.866896	8.585956	41.173474	13.24807	5.244991	41.863765	12.941029	9.627716	43.758963	12.757997	7.082699	44.100612	12.482757	2.27253	44.706105	12.552201	4.096	45.932691	12.182604	5.08623	47.01721	11.809375	5.427986	49.485682
8.962658	33.056787	12.973987	6.679487	35.195162	13.296265	8.937592	36.278796	13.054013	8.918036	37.926197	13.256937	5.553546	37.898557	12.975214	4.130224	39.049775	12.934213	3.106502	39.131055	13.043086	3.225402	40.241028	12.586668	1.681506	40.30663	12.896448	8.695171	40.799383	13.26713	5.37956	41.499538	12.988869	9.759948	43.344695	12.789027	7.221973	43.681771	12.487829	2.443837	44.240026	12.57209	4.24938	45.49209	12.210506	5.242732	46.600828	11.807801	5.591187	49.119494
9.050321	32.66338	12.984304	6.77348	34.845328	13.317902	9.073747	35.942475	13.08586	9.061184	37.560099	13.2781	5.668939	37.529484	12.992251	4.263545	38.714338	12.965094	3.237611	38.786741	13.073123	3.386809	39.843366	12.571391	1.835834	39.963524	12.951619	8.788278	40.387249	13.276453	5.521569	41.132079	13.028815	9.891601	42.918577	12.817587	7.370446	43.28271	12.507536	2.612577	43.760653	12.599755	4.399175	45.035444	12.229626	5.411929	46.244893	11.841625	5.743453	48.739443
9.126318	32.272913	12.994706	6.872056	34.503652	13.331648	9.19844	35.60916	13.117019	9.203888	37.221514	13.307084	5.802231	37.222939	13.031711	4.395962	38.365523	12.995896	3.362238	38.438962	13.103939	3.553021	39.516507	12.58345	1.991282	39.629038	13.011141	8.872903	39.946582	13.271997	5.654649	40.7188	13.044043	10.029502	42.544599	12.852456	7.510064	42.873147	12.529781	2.788801	43.29837	12.644495	4.55461	44.581491	12.248319	5.576822	45.870218	11.886845	5.888206	48.286354
9.193185	31.886403	12.999742	6.977829	34.127647	13.32642	9.319128	35.254052	13.131984	9.331977	36.883495	13.332978	5.935902	36.889746	13.06846	4.522957	38.01783	13.024309	3.487927	38.066271	13.129969	3.731485	39.20162	12.606913	2.140046	39.27008	13.054416	8.962774	39.523886	13.267454	5.787696	40.297668	13.045467	10.156002	42.15018	12.878784	7.643661	42.470314	12.557407	2.972278	42.858237	12.68805	4.714398	44.136788	12.274195	5.726734	45.456043	11.929954	6.031837	47.799151
9.264642	31.483684	12.990105	7.087625	33.737673	13.314157	9.431819	34.858549	13.131799	9.442726	36.514592	13.340144	6.050723	36.506904	13.089038	4.639515	37.651355	13.040213	3.612476	37.705311	13.16068	3.910711	38.877346	12.629742	2.279908	38.900044	13.080846	9.069408	39.152972	13.28538	5.925759	39.877929	13.047649	10.274459	41.739669	12.904341	7.782268	42.095535	12.591858	3.158934	42.47111	12.736973	4.887402	43.737667	12.307973	5.876017	45.047252	11.966424	6.180039	47.357298
9.335448	31.061845	12.967123	7.201542	33.381217	13.313183	9.539008	34.438965	13.118036	9.546018	36.103773	13.328438	6.15762	36.131994	13.103237	4.756954	37.255161	13.039343	3.731573	37.355107	13.189781	4.079446	38.534489	12.641774	2.406503	38.506986	13.09182	9.190926	38.803471	13.317341	6.076114	39.507564	13.074295	10.398088	41.361602	12.935701	7.908577	41.712045	12.61695	3.33615	42.098247	12.788509	5.073515	43.387458	12.3496	6.029365	44.640804	11.992713	6.336877	47.00132
9.399655	30.644992	12.94828	7.312687	33.046721	13.319947	9.658107	34.052558	13.108472	9.658813	35.694927	13.313629	6.263399	35.760923	13.110194	4.878818	36.855891	13.021633	3.846614	36.97818	13.203016	4.236935	38.161693	12.637172	2.531182	38.084114	13.09402	9.310308	38.426688	13.34847	6.235791	39.188133	13.128739	10.511266	40.942667	12.945152	8.024238	41.314832	12.631432	3.508176	41.692287	12.83251	5.25199	43.010762	12.387089	6.184379	44.205864	12.008927	6.494779	46.638452
9.470958	30.246184	12.943489	7.416142	32.697541	13.326421	9.787092	33.695367	13.11659	9.779403	35.321187	13.308983	6.368219	35.3652	13.105341	4.999486	36.487914	13.008644	3.956965	36.572715	13.19819	4.399013	37.767699	12.616967	2.667647	37.667844	13.102879	9.425283	38.036715	13.379267	6.391298	38.845659	13.178116	10.619183	40.495208	12.940228	8.154819	40.92666	12.647418	3.677997	41.221508	12.849881	5.413087	42.593968	12.420949	6.341086	43.751815	12.015628	6.648144	46.249278
9.55086	29.85319	12.944362	7.520793	32.340705	13.343135	9.915918	33.330572	13.131056	9.893831	34.953986	13.310572	6.472985	34.946378	13.087103	5.119585	36.149256	13.016271	4.071588	36.176171	13.196472	4.572797	37.39196	12.607685	2.815229	37.295048	13.128633	9.536749	37.650445	13.401496	6.536528	38.475382	13.206789	10.745753	40.112201	12.957476	8.301134	40.532618	12.66595	3.845608	40.721815	12.849542	5.566439	42.172943	12.454504	6.495858	43.320254	12.017877	6.798724	45.856965
9.62809	29.440396	12.943753	7.62514	31.989983	13.370249	10.039488	32.965405	13.140879	10.019693	34.582139	13.318697	6.581285	34.517414	13.061833	5.249949	35.798405	13.031946	4.194513	35.814187	13.211853	4.757701	37.042814	12.622582	2.969436	36.930682	13.160554	9.638991	37.246078	13.407012	6.679599	38.119798	13.2333	10.883957	39.752168	12.990923	8.439604	40.077523	12.663252	4.012214	40.219002	12.855563	5.720223	41.757358	12.4841	6.652047	42.934586	12.029901	6.941273	45.465725
9.706558	29.041597	12.955972	7.732715	31.622545	13.393772	10.160055	32.599822	13.153502	10.156361	34.186698	13.328577	6.695013	34.079295	13.050082	5.391935	35.412817	13.050104	4.331365	35.433121	13.237554	4.954661	36.67214	12.64561	3.124483	36.531501	13.187737	9.731998	36.791631	13.402408	6.82849	37.699574	13.244077	11.01308	39.29598	13.001626	8.580939	39.587757	12.668061	4.200111	39.734094	12.89695	5.88959	41.319263	12.503346	6.820947	42.541341	12.06077	7.091458	45.032314
********	********	********	7.861026	31.177527	13.408978	10.290142	32.139743	13.154062	10.295749	33.714197	13.334062	6.828979	33.625487	13.070967	5.553796	34.976613	13.075395	4.491312	34.97139	13.271902	5.1753	36.254776	12.674631	3.296566	36.061836	13.220469	9.838906	36.263307	13.400246	7.010524	37.195605	13.250073	11.143358	38.730936	13.004961	8.761153	39.10903	12.711351	4.430399	39.225009	12.971321	6.094789	40.792517	12.511313	7.0182	42.073477	12.108579	7.276105	44.540487
********	********	********	7.999563	30.646504	13.408101	10.436999	31.580028	13.133643	10.433908	33.162525	13.32371	6.977971	33.138538	13.103286	5.732385	34.50436	13.094689	4.655101	34.453538	13.303378	5.413381	35.790577	12.693259	3.481755	35.555492	13.263927	9.976171	35.710758	13.412401	7.233075	36.694167	13.281774	11.281484	38.139472	13.025384	8.971219	38.620664	12.777174	4.671505	38.656555	13.045186	6.328455	40.203428	12.518334	7.238839	41.567343	12.160915	7.497317	44.035979
********	********	********	8.117192	30.162419	13.390343	10.568791	31.045216	13.104684	10.566045	32.629219	13.291386	7.109655	32.687579	13.124288	5.899237	34.055983	13.093225	4.796367	33.981957	13.32034	5.632079	35.306714	12.678247	3.650386	35.082268	13.293517	10.112697	35.207682	13.432255	7.430442	36.208831	13.303991	11.418852	37.64329	13.053757	9.154954	38.129155	12.824909	4.877911	38.116601	13.094403	6.546969	39.687473	12.547363	7.441253	41.096149	12.193141	7.702943	43.546083
********	********	********	********	********	********	********	********	********	10.713536	32.103286	13.264172	7.231554	32.195384	13.120132	6.069709	33.591481	13.079517	4.943492	33.494009	13.316977	5.856957	34.77517	12.641063	3.817978	34.572358	13.298937	10.232096	34.690249	13.448025	7.605097	35.703166	13.319286	11.554328	37.125176	13.060326	9.342006	37.616049	12.861045	5.088228	37.568332	13.12411	6.760942	39.203616	12.602003	7.64176	40.579248	12.198372	7.896106	43.042417
********	********	********	********	********	********	********	********	********	10.874776	31.546	13.253246	7.351637	31.616275	13.087155	6.263156	33.103393	13.073593	5.103236	32.936712	13.288975	6.105909	34.25875	12.62469	3.991173	34.02345	13.302349	10.340734	34.107376	13.45431	7.785311	35.17197	13.334995	11.698557	36.527122	13.049434	9.549316	37.067661	12.892459	5.326405	36.954884	13.147473	6.97855	38.666274	12.656926	7.862262	39.988108	12.192805	8.101697	42.513731
********	********	********	********	********	********	********	********	********	11.019101	31.053023	13.25136	7.464819	31.112229	13.057427	6.442009	32.678608	13.077245	5.244026	32.445763	13.260221	6.331285	33.865836	12.638708	4.144462	33.579303	13.322293	10.4313	33.568381	13.448153	7.946486	34.67178	13.321114	11.826003	35.979184	13.036768	9.734514	36.556639	12.913526	5.535161	36.375051	13.160821	7.155681	38.158931	12.689033	8.082621	39.499522	12.202519	8.28011	42.026257
********	********	********	********	********	********	********	********	********	********	********	********	7.57563	30.723659	13.051402	6.597713	32.324333	13.092068	5.365516	32.069865	13.25888	6.530317	33.542244	12.654966	4.283283	33.203901	13.341608	10.510078	33.097268	13.431776	8.098332	34.253909	13.306059	11.92659	35.515965	13.024213	9.898299	36.099384	12.928745	5.696787	35.874094	13.17161	7.293558	37.692526	12.691943	8.290414	39.141985	12.228934	8.423621	41.598212
********	********	********	********	********	********	********	********	********	********	********	********	7.689952	30.36957	13.063613	6.74251	32.003417	13.110933	5.488883	31.759724	13.284979	6.712667	33.220996	12.660752	4.421563	32.821299	13.350572	10.599027	32.67297	13.414781	8.234651	33.847337	13.297371	12.038518	35.130328	13.029688	10.05857	35.706293	12.955785	5.84583	35.450952	13.196594	7.435704	37.257651	12.689494	8.488775	38.827899	12.262121	8.558096	41.203321
********	********	********	********	********	********	********	********	********	********	********	********	7.790025	30.003041	13.081265	6.884011	31.671576	13.11465	5.609546	31.435295	13.304678	6.887627	32.879159	12.649954	4.552062	32.463502	13.365187	10.705369	32.291288	13.413937	8.373486	33.465944	13.304984	12.134527	34.714708	13.02966	10.197053	35.33802	12.983537	6.002958	35.09574	13.238272	7.59377	36.850295	12.689674	8.675435	38.490175	12.285793	8.704112	40.839476
********	********	********	********	********	********	********	********	********	********	********	********	7.868556	29.625273	13.088946	7.017248	31.326789	13.108193	5.718443	31.082697	13.30608	7.060669	32.50141	12.618282	4.674636	32.142787	13.38072	10.805063	31.902293	13.420837	8.521679	33.133029	13.333312	********	********	********	10.316564	34.959345	12.999545	6.166248	34.74875	13.275217	7.762139	36.468884	12.698496	8.857796	38.128112	12.296557	8.856483	40.464731
********	********	********	********	********	********	********	********	********	********	********	********	7.944706	29.246107	13.082526	7.146878	30.965216	13.091049	5.818426	30.719196	13.293727	7.241897	32.132545	12.589372	4.795401	31.799051	13.380616	10.886055	31.476406	13.424486	8.648399	32.749467	13.34258	********	********	********	10.433348	34.553701	13.004301	6.323727	34.348181	13.291876	7.920555	36.085446	12.713649	9.037341	37.744637	12.304163	9.010632	40.090083
********	********	********	********	********	********	********	********	********	********	********	********	********	********	********	7.277345	30.566838	13.053116	5.919485	30.345726	13.268636	7.433664	31.777385	12.57782	4.914087	31.398517	13.356555	10.953958	31.045895	13.425542	8.761466	32.341784	13.333688	********	********	********	10.560838	34.138569	12.995276	6.479469	33.917853	13.29391	8.056444	35.664532	12.729045	9.212734	37.336733	12.301055	9.162117	39.72526
********	********	********	********	********	********	********	********	********	********	********	********	********	********	********	7.408996	30.165052	13.006344	6.025422	29.967238	13.244884	7.632908	31.426875	12.581733	5.028561	30.984523	13.324184	11.010657	30.635335	13.423615	8.890801	31.98682	13.338204	********	********	********	10.678031	33.703913	12.964122	6.638188	33.489682	13.293913	8.184917	35.255949	12.757994	9.391388	36.919218	12.287954	9.290953	39.334316
********	********	********	********	********	********	********	********	********	********	********	********	********	********	********	7.541319	29.801533	12.967876	6.13699	29.603583	13.234173	7.832857	31.095696	12.597551	5.141831	30.61265	13.305643	********	********	********	9.009616	31.594353	13.321731	********	********	********	10.80498	33.289799	12.946921	6.795824	33.04692	13.293162	8.316131	34.866009	12.792548	9.584487	36.534307	12.290037	9.410767	38.921744
********	********	********	********	********	********	********	********	********	********	********	********	********	********	********	7.684007	29.466304	12.94484	********	********	********	8.019141	30.767441	12.608173	5.259057	30.275324	13.303456	********	********	********	9.115986	31.171955	13.295433	********	********	********	10.954508	32.926113	12.972511	6.950218	32.579635	13.286135	8.446586	34.461441	12.809569	9.787132	36.178695	12.310025	9.536199	38.522314
********	********	********	********	********	********	********	********	********	********	********	********	********	********	********	7.837665	29.128005	12.937955	********	********	********	8.191558	30.416388	12.601587	5.38598	29.93103	13.307745	********	********	********	9.232581	30.781263	13.290569	********	********	********	11.096241	32.532521	12.998063	7.102855	32.168872	13.303565	8.568488	34.024601	12.806316	9.980784	35.797687	12.326551	9.671005	38.143074
********	********	********	********	********	********	********	********	********	********	********	********	********	********	********	7.98431	28.784629	12.936793	********	********	********	8.368654	30.028978	12.576182	********	********	********	********	********	********	9.33904	30.327562	13.264783	********	********	********	11.19844	32.058728	12.983274	7.260535	31.840106	13.35834	8.689424	33.582927	12.804515	10.158594	35.40634	12.342512	9.815849	37.765379
********	********	********	********	********	********	********	********	********	********	********	********	********	********	********	********	********	********	********	********	********	8.54773	29.635884	12.547382	********	********	********	********	********	********	9.440779	29.873542	13.241427	********	********	********	11.290324	31.604775	12.963911	7.411724	31.50512	13.39984	8.818407	33.163465	12.807758	10.327865	35.021387	12.356495	9.966163	37.372603
********	********	********	********	********	********	********	********	********	********	********	********	********	********	********	********	********	********	********	********	********	8.72475	29.25939	12.531347	********	********	********	********	********	********	9.560678	29.530763	13.258715	********	********	********	********	********	********	7.53649	31.067681	13.381699	8.956562	32.770042	12.821377	10.494559	34.636034	12.366665	10.114663	36.995368
********	********	********	********	********	********	********	********	********	********	********	********	********	********	********	********	********	********	********	********	********	8.91044	28.885103	12.52629	********	********	********	********	********	********	********	********	********	********	********	********	********	********	********	7.660382	30.606974	13.353478	9.093046	32.368478	12.841067	10.675259	34.250409	12.37032	10.25115	36.633138
********	********	********	********	********	********	********	********	********	********	********	********	********	********	********	********	********	********	********	********	********	9.093526	28.51793	12.528213	********	********	********	********	********	********	********	********	********	********	********	********	********	********	********	7.79199	30.148893	13.336361	9.229014	31.960733	12.859398	10.863609	33.851308	12.360958	10.365639	36.251004
********	********	********	********	********	********	********	********	********	********	********	********	********	********	********	********	********	********	********	********	********	9.256263	28.147149	12.522146	********	********	********	********	********	********	********	********	********	********	********	********	********	********	********	********	********	********	9.359927	31.558766	12.873509	11.031971	33.423568	12.338331	10.478902	35.836869
********	********	********	********	********	********	********	********	********	********	********	********	********	********	********	********	********	********	********	********	********	********	********	********	********	********	********	********	********	********	********	********	********	********	********	********	********	********	********	********	********	********	9.483254	31.156957	12.885572	11.179069	32.972901	12.317562	10.596183	35.41117
********	********	********	********	********	********	********	********	********	********	********	********	********	********	********	********	********	********	********	********	********	********	********	********	********	********	********	********	********	********	********	********	********	********	********	********	********	********	********	********	********	********	9.602882	30.740504	12.889935	11.305719	32.478668	12.30105	10.717679	35.001404
********	********	********	********	********	********	********	********	********	********	********	********	********	********	********	********	********	********	********	********	********	********	********	********	********	********	********	********	********	********	********	********	********	********	********	********	********	********	********	********	********	********	9.716708	30.301028	12.881611	********	********	********	10.841207	34.629206
********	********	********	********	********	********	********	********	********	********	********	********	********	********	********	********	********	********	********	********	********	********	********	********	********	********	********	********	********	********	********	********	********	********	********	********	********	********	********	********	********	********	9.827619	29.84566	12.861277	********	********	********	10.958608	34.239064
********	********	********	********	********	********	********	********	********	********	********	********	********	********	********	********	********	********	********	********	********	********	********	********	********	********	********	********	********	********	********	********	********	********	********	********	********	********	********	********	********	********	9.94485	29.402573	12.842631	********	********	********	11.066672	33.795701
********	********	********	********	********	********	********	********	********	********	********	********	********	********	********	********	********	********	********	********	********	********	********	********	********	********	********	********	********	********	********	********	********	********	********	********	********	********	********	********	********	********	10.065525	28.96539	12.830895	********	********	********	11.16731	33.365693
********	********	********	********	********	********	********	********	********	********	********	********	********	********	********	********	********	********	********	********	********	********	********	********	********	********	********	********	********	********	********	********	********	********	********	********	********	********	********	********	********	********	********	********	********	********	********	********	11.25308	32.950596
********	********	********	********	********	********	********	********	********	********	********	********	********	********	********	********	********	********	********	********	********	********	********	********	********	********	********	********	********	********	********	********	********	********	********	********	********	********	********	********	********	********	********	********	********	********	********	********	11.330987	32.515761
********	********	********	********	********	********	********	********	********	********	********	********	********	********	********	********	********	********	********	********	********	********	********	********	********	********	********	********	********	********	********	********	********	********	********	********	********	********	********	********	********	********	********	********	********	********	********	********	********	********
********	********	********	********	********	********	********	********	********	********	********	********	********	********	********	********	********	********	********	********	********	********	********	********	********	********	********	********	********	********	********	********	********	********	********	********	********	********	********	********	********	********	********	********	********	********	********	********	********	********
********	********	********	********	********	********	********	********	********	********	********	********	********	********	********	********	********	********	********	********	********	********	********	********	********	********	********	********	********	********	********	********	********	********	********	********	********	********	********	********	********	********	********	********	********	********	********	********	********	********
********	********	********	********	********	********	********	********	********	********	********	********	********	********	********	********	********	********	********	********	********	********	********	********	********	********	********	********	********	********	********	********	********	********	********	********	********	********	********	********	********	********	********	********	********	********	********	********	********	********
********	********	********	********	********	********	********	********	********	********	********	********	********	********	********	********	********	********	********	********	********	********	********	********	********	********	********	********	********	********	********	********	********	********	********	********	********	********	********	********	********	********	********	********	********	********	********	********	********	********
********	********	********	********	********	********	********	********	********	********	********	********	********	********	********	********	********	********	********	********	********	********	********	********	********	********	********	********	********	********	********	********	********	********	********	********	********	********	********	********	********	********	********	********	********	********	********	********	********	********
********	********	********	********	********	********	********	********	********	********	********	********	********	********	********	********	********	********	********	********	********	********	********	********	********	********	********	********	********	********	********	********	********	********	********	********	********	********	********	********	********	********	********	********	********	********	********	********	********	********
********	********	********	********	********	********	********	********	********	********	********	********	********	********	********	********	********	********	********	********	********	********	********	********	********	********	********	********	********	********	********	********	********	********	********	********	********	********	********	********	********	********	********	********	********	********	********	********	********	********
********	********	********	********	********	********	********	********	********	********	********	********	********	********	********	********	********	********	********	********	********	********	********	********	********	********	********	********	********	********	********	********	********	********	********	********	********	********	********	********	********	********	********	********	********	********	********	********	********	********
********	********	********	********	********	********	********	********	********	********	********	********	********	********	********	********	********	********	********	********	********	********	********	********	********	********	********	********	********	********	********	********	********	********	********	********	********	********	********	********	********	********	********	********	********	********	********	********	********	********
********	********	********	********	********	********	********	********	********	********	********	********	********	********	********	********	********	********	********	********	********	********	********	********	********	********	********	********	********	********	********	********	********	********	********	********	********	********	********	********	********	********	********	********	********	********	********	********	********	********
********	********	********	********	********	********	********	********	********	********	********	********	********	********	********	********	********	********	********	********	********	********	********	********	********	********	********	********	********	********	********	********	********	********	********	********	********	********	********	********	********	********	********	********	********	********	********	********	********	********
********	********	********	********	********	********	********	********	********	********	********	********	********	********	********	********	********	********	********	********	********	********	********	********	********	********	********	********	********	********	********	********	********	********	********	********	********	********	********	********	********	********	********	********	********	********	********	********	********	********
********	********	********	********	********	********	********	********	********	********	********	********	********	********	********	********	********	********	********	********	********	********	********	********	********	********	********	********	********	********	********	********	********	********	********	********	********	********	********	********	********	********	********	********	********	********	********	********	********	********
********	********	********	********	********	********	********	********	********	********	********	********	********	********	********	********	********	********	********	********	********	********	********	********	********	********	********	********	********	********	********	********	********	********	********	********	********	********	********	********	********	********	********	********	********	********	********	********	********	********
********	********	********	********	********	********	********	********	********	********	********	********	********	********	********	********	********	********	********	********	********	********	********	********	********	********	********	********	********	********	********	********	********	********	********	********	********	********	********	********	********	********	********	********	********	********	********	********	********	********
[truncated: 16 more columns]
