# Supplementary material for: Spatio-Temporal Structure of Hooded Gull Flocks
Source: PLoS One. 2013 Dec 10;8(12):e81754. doi: 10.1371/journal.pone.0081754 (PMC3858251; doi:10.1371/journal.pone.0081754)
Supplement: Data S2 — Time series of a trajectory and an aspect ratio (Video S2). (TXT) [file pone.0081754.s006.txt]

# Time series of a trajectory and an aspect ratio
# Figure 1 and Figure 2
# Each line corresponds one frame data.
# Frame rate: 30 fps
#	X(m)	Y(m)	Z(m)	aspect_ratio
-11.590471	52.757983	7.953704	7.214043
-11.486256	52.262583	7.914214	7.262988
-11.386189	51.797224	7.886632	7.287649
-11.306731	51.426962	7.869529	7.121757
-11.257499	51.154740	7.867335	6.806214
-11.205988	50.844775	7.862311	7.477693
-11.071841	50.204985	7.801163	6.863596
-10.922766	49.534295	7.732400	7.389087
-10.85569	49.202550	7.722980	7.248339
-10.811877	48.941203	7.726030	8.344859
-10.767208	48.684754	7.728122	6.931818
-10.732782	48.481253	7.743334	7.858423
-10.636034	48.019663	7.716870	7.748304
-10.505638	47.390426	7.660438	7.946180
-10.402242	46.849082	7.615750	7.975350
-10.328088	46.450602	7.593860	8.028124
-10.274814	46.174614	7.590106	7.548493
-10.219637	45.900432	7.585214	7.471127
-10.169828	45.615756	7.580485	7.502954
-10.109447	45.266778	7.570553	7.577867
-10.011635	44.772805	7.535366	7.042365
-9.912469	44.275531	7.503274	7.482273
-9.841390	43.906061	7.490979	7.322812
-9.782158	43.573506	7.477404	7.348707
-9.707458	43.162526	7.451178	7.355220
-9.615620	42.673019	7.412759	7.513498
-9.520397	42.182434	7.374713	7.318138
-9.445868	41.779798	7.350348	7.731761
-9.378999	41.394036	7.327965	7.305809
-9.301646	40.962708	7.294712	7.211206
-9.229886	40.574443	7.270700	7.104575
-9.165989	40.211188	7.251900	7.520909
-9.098723	39.816481	7.223486	6.947758
-9.031036	39.427804	7.197686	7.282222
-8.972443	39.088276	7.182756	7.424977
-8.917151	38.757324	7.163997	7.267473
-8.849183	38.356072	7.132353	7.513812
-8.773055	37.905230	7.100985	8.058128
-8.705156	37.482066	7.072280	7.660664
-8.645063	37.114236	7.046628	7.806860
-8.586805	36.785560	7.026152	7.804551
-8.527838	36.466766	7.007965	7.694752
-8.476887	36.155054	6.988880	7.418838
-8.420219	35.809484	6.961971	7.668138
-8.355340	35.428352	6.937229	7.441026
-8.286054	35.023121	6.911729	7.578353
-8.219926	34.625895	6.879171	7.643709
-8.153758	34.246167	6.840659	7.583592
-8.090905	33.899960	6.813005	7.096707
-8.034159	33.590791	6.790715	7.532395
-7.983192	33.288303	6.766905	7.086486
-7.928521	32.951630	6.748244	7.746316
-7.866361	32.585731	6.728299	7.466230
-7.801542	32.213677	6.701055	7.561415
-7.736775	31.836241	6.667883	7.624384
-7.678081	31.488951	6.638244	7.760823
-7.628466	31.189295	6.621821	7.515209
-7.577732	30.904908	6.609774	7.680440
-7.522774	30.605307	6.592664	7.586439
-7.456720	30.254016	6.564706	7.688562
-7.388101	29.882630	6.537744	7.837881
-7.321174	29.516461	6.515375	7.620009
-7.258624	29.170162	6.491097	7.774406
-7.202128	28.844397	6.471181	7.460775
-7.140190	28.502062	6.454698	7.474737
-7.073261	28.142156	6.428881	7.597082
-7.013592	27.813631	6.403849	7.359455
-6.952562	27.495220	6.387329	7.516437
-6.888614	27.183313	6.377838	7.175367
-6.826971	26.869864	6.366980	7.694759
-6.770536	26.553398	6.356413	7.553926
-6.713989	26.230015	6.345771	7.497150
-6.647706	25.879679	6.327466	7.617548
-6.572117	25.524481	6.305617	7.566778
-6.505493	25.213122	6.303238	7.331506
-6.442138	24.911536	6.314527	7.327542
-6.380935	24.605192	6.321706	6.470339
-6.321272	24.300389	6.322307	5.199126
-6.253215	23.981140	6.322530	4.542902
-6.181010	23.644534	6.325780	3.613229
-6.111460	23.301926	6.327132	3.845229
-6.037837	22.956938	6.317408	4.830543
-5.959719	22.614201	6.300147	5.038424
-5.882209	22.274022	6.279304	3.482747
-5.807437	21.937847	6.256984	2.723192
-5.736860	21.610957	6.236484	2.839556
-5.674399	21.308232	6.225887	3.661036
-5.613621	21.012402	6.221563	5.784219
-5.548578	20.705671	6.223022	7.669120
-5.477824	20.391175	6.227265	5.970116
-5.404323	20.076345	6.234583	4.500770
-5.330207	19.761549	6.239284	3.387021
-5.258892	19.450337	6.241729	3.595570
-5.190815	19.152679	6.246302	4.741647
-5.130016	18.874924	6.254660	4.650923
-5.067700	18.580170	6.252848	3.062111
-4.982345	18.218424	6.222813	2.462936
-4.885398	17.841973	6.184699	2.808329
-4.802885	17.526772	6.170399	4.008192
-4.743395	17.301342	6.197036	6.553523
-4.682345	17.083751	6.239739	7.015134
-4.612935	16.827417	6.277934	4.367385
-4.541142	16.559356	6.316867	3.301827
-4.465647	16.303215	6.360465	3.291673
-4.382339	16.036264	6.392578	4.181277
-4.293294	15.736829	6.403115	4.427474
-4.202129	15.421136	6.403129	3.048614
-4.106331	15.098398	6.399501	2.481334
-4.008187	14.785347	6.398786	2.870888
-3.916190	14.511422	6.417380	4.098330
-3.829111	14.265424	6.458312	6.290022
-3.738803	14.014198	6.511727	5.877130
-3.640039	13.749407	6.567259	3.673232
-3.535832	13.485899	6.625931	2.879097
-3.435406	13.238336	6.687666	3.072202
